# Supplementary material for: An expression based REST signature predicts patient survival and therapeutic response for glioblastoma multiforme
Source: Sci Rep. 2016 Oct 4;6:34556. doi: 10.1038/srep34556 (PMC5048293; doi:10.1038/srep34556)
Supplement: Supplementary Table S2 [file srep34556-s2.xls]

## Sheet: Sheet1
Pathway	Ratio	Molecules	p value	adjusted p value
Neurotrophin/TRK Signaling	0.0597	MAP2K7,PDPK1,KRAS,EP300	0.000104713	0.00481679
B Cell Receptor Signaling	0.0287	MAP2K7,NFAT5,PDPK1,KRAS,EP300	0.000436516	0.00733899
PPARα/RXRα Activation	0.0281	MAP2K7,KRAS,BCL3,NCOR2,EP300	0.00047863	0.00733899
PI3K Signaling in B Lymphocytes	0.0315	NFAT5,PDPK1,KRAS,PLEKHA4	0.00120226	0.0131466
Huntington's Disease Signaling	0.0218	MAP2K7,REST,PDPK1,NCOR2,EP300	0.00147911	0.0131466
Prolactin Signaling	0.0411	PDPK1,KRAS,EP300	0.00239883	0.0131466
FLT3 Signaling in Hematopoietic Progenitor Cells	0.0405	PDPK1,KRAS,EP300	0.00251189	0.0131466
Germ Cell-Sertoli Cell Junction Signaling	0.025	MAP2K7,RHOQ,PDPK1,KRAS	0.00275423	0.0131466
Regulation of IL-2 Expression in Activated and Anergic T Lymphocytes	0.038	MAP2K7,NFAT5,KRAS	0.00301995	0.0131466
Glucocorticoid Receptor Signaling	0.0182	MAP2K7,NFAT5,KRAS,NCOR2,EP300	0.00331131	0.0131466
Prostate Cancer Signaling	0.0366	PDPK1,KRAS,EP300	0.00331131	0.0131466
NF-κB Signaling	0.0233	MAP2K7,FGFR1,KRAS,EP300	0.00354813	0.0131466
TR/RXR Activation	0.0353	BCL3,NCOR2,EP300	0.00371535	0.0131466
Role of Macrophages, Fibroblasts and Endothelial Cells in Rheumatoid Arthritis	0.0169	MAP2K7,NFAT5,KRAS,LRP1,EP300	0.00446684	0.0146767
PPAR Signaling	0.0323	KRAS,NCOR2,EP300	0.0047863	0.014678
NGF Signaling	0.028	PDPK1,KRAS,EP300	0.00691831	0.0185134
Fc Epsilon RI Signaling	0.0278	MAP2K7,PDPK1,KRAS	0.00724436	0.0185134
iCOS-iCOSL Signaling in T Helper Cells	0.0278	NFAT5,PDPK1,PLEKHA4	0.00724436	0.0185134
Cardiac Hypertrophy Signaling	0.0179	MAP2K7,RHOQ,KRAS,EP300	0.00891251	0.0209189
PTEN Signaling	0.0254	FGFR1,PDPK1,KRAS	0.00912011	0.0209189
HMGB1 Signaling	0.025	MAP2K7,RHOQ,KRAS	0.00954993	0.0209189
Phospholipase C Signaling	0.0169	NFAT5,RHOQ,KRAS,EP300	0.0109648	0.0225189
Estrogen Receptor Signaling	0.0234	KRAS,NCOR2,EP300	0.0114815	0.0225189
GNRH Signaling	0.0233	MAP2K7,KRAS,EP300	0.011749	0.0225189
Insulin Receptor Signaling	0.0227	RHOQ,PDPK1,KRAS	0.0123027	0.0226369
Aryl Hydrocarbon Receptor Signaling	0.0214	NFIC,NCOR2,EP300	0.0144544	0.0255732
Xenobiotic Metabolism Signaling	0.0147	MAP2K7,KRAS,NCOR2,EP300	0.017378	0.029607
Axonal Guidance Signaling	0.0115	PLXNA1,NFAT5,ITSN1,PFN2,KRAS	0.020893	0.0343242
Acute Phase Response Signaling	0.0178	MAP2K7,PDPK1,KRAS	0.0239883	0.0363056
Wnt/β-catenin Signaling	0.0178	CSNK1G2,LRP1,EP300	0.0239883	0.0363056
Role of NFAT in Regulation of the Immune Response	0.0175	NFAT5,CSNK1G2,KRAS	0.0245471	0.0363056
Ephrin Receptor Signaling	0.0172	ITSN1,KRAS,EP300	0.025704	0.0363056
Calcium Signaling	0.0169	NFAT5,ATP2B1,EP300	0.0269153	0.0363056
Role of NFAT in Cardiac Hypertrophy	0.0168	MAP2K7,KRAS,EP300	0.0275423	0.0363056
NRF2-mediated Oxidative Stress Response	0.0167	MAP2K7,KRAS,EP300	0.0281838	0.0363056
IL-8 Signaling	0.0163	RHOQ,KRAS,CSTB	0.0295121	0.0363056
Regulation of the Epithelial-Mesenchymal Transition Pathway	0.0163	MAP2K7,FGFR1,KRAS	0.0295121	0.0363056
ILK Signaling	0.0162	RHOQ,PDPK1,EP300	0.0301995	0.0363056
mTOR Signaling	0.016	RHOQ,PDPK1,KRAS	0.030903	0.0363056
RAR Activation	0.0158	PDPK1,NCOR2,EP300	0.0323594	0.0363056
Thrombin Signaling	0.0158	RHOQ,PDPK1,KRAS	0.0323594	0.0363056
Integrin Signaling	0.0145	RHOQ,PFN2,KRAS	0.0398107	0.0436022
Molecular Mechanisms of Cancer	0.011	RHOQ,KRAS,LRP1,EP300	0.0436516	0.046697
Role of Osteoblasts, Osteoclasts and Chondrocytes in Rheumatoid Arthritis	0.0137	MAP2K7,NFAT5,LRP1	0.0457088	0.0477865
